# Supplementary material for: Intercultural competence of Chinese students abroad: An investigation under Sino-foreign Cooperative Education Programs
Source: PLoS One. 2025 Feb 5;20(2):e0316937. doi: 10.1371/journal.pone.0316937 (PMC11798469; doi:10.1371/journal.pone.0316937)
Supplement: S2 File — (XLSX) [file pone.0316937.s002.xlsx]

## Sheet: Basic information of samples
No.	Age	Gernder(1=Male, 2=Female)	English Proficiency(IELTS)	Intercultural Training(1=yes, 2=no)
1	19	2	6.5	1
2	21	2	6.5	2
3	21	1	7	1
4	20	2	5.5	2
5	21	1	6.5	1
6	22	2	6.5	2
7	22	2	5	2
8	22	1	7	1
9	20	1	5.5	1
10	21	1	7	1
11	21	2	6.5	2
12	21	2	7.5	1
13	22	1	6.5	1
14	21	1	5.5	1
15	22	2	7	1
16	21	2	6.5	2
17	21	1	5.5	1
18	21	1	7.5	1
19	21	1	5.5	1
20	20	2	5	2
21	221	1	6.5	1
22	21	1	6.5	1
23	21	2	5.5	2
24	21	1	6.5	1
25	21	2	5.5	2
26	21	2	7	2
27	21	1	6.5	2
28	18	2	5.5	2
29	20	2	6.5	2
30	21	1	5	1
31	21	2	6.5	2
32	21	1	6.5	1
33	21	2	6	2
34	20	2	6	2
35	21	1	6	1
36	21	1	6	1
37	20	1	6.5	1
38	21	2	7	2
39	21	2	6	2
40	21	2	6.5	2
41	22	1	7	1
42	21	2	6	2
43	20	1	5.5	2
44	21	2	6.5	2
45	22	1	6	1
46	20	2	6.5	2
47	21	1	7	1
48	21	1	6.5	1
49	20	2	6.5	2
50	21	1	7.5	1
51	21	2	7	1
52	21	2	7	2
53	22	1	7	1
54	21	2	7.5	2
55	21	1	6	1
56	21	2	6.5	2
57	23	2	5	2
58	23	2	6	2
59	20	1	6	1
60	21	1	7	1
61	21	2	5.5	2
62	21	2	6	2
63	22	1	7.5	1
64	21	2	6	2
65	21	1	6.5	1
66	21	1	6.5	1
67	21	1	7	1
68	21	2	6	2
69	20	2	6.5	2
70	20	2	5.5	2
71	20	1	5.5	1
72	21	2	7	2
73	21	1	6	1
74	21	1	6	1
75	21	2	6	2
76	21	2	6	1
77	21	1	6	1
78	21	2	5	2
79	21	2	7.5	1
80	20	1	6	1
81	19	2	6	2
82	21	1	5.5	1
83	22	2	6	2
84	20	1	6.5	1
85	21	2	5.5	2
86	21	2	6.5	2
87	22	1	5.5	1
88	20	2	6	2
89	20	2	6.5	2
90	21	2	6	2
91	21	1	6	1
92	20	2	5.5	2
93	20	1	5.5	1
94	21	2	5.5	2
95	22	1	6.5	1
96	21	1	5.5	1
97	21	2	6.5	2
98	20	1	5	1
99	21	2	6.5	2
100	21	1	5.5	1
101	22	2	7	2
102	22	1	5.5	1
103	21	2	6	2
104	22	2	7	1
105	21	2	6.5	2
106	21	1	6	1
107	21	1	6.5	1
108	21	1	6.5	1
109	20	2	6	1
110	21	2	6	2
111	21	2	7	2
112	21	2	5.5	2
113	20	2	6	2
114	20	2	6.5	2
115	22	1	6.5	1
116	20	2	5.5	2
117	22	2	6	2
118	21	1	6.5	1
119	22	2	6	2
120	21	2	6	2
121	21	2	6.5	2
122	20	2	5.5	2
123	21	1	5.5	1
124	21	2	5.5	2
125	20	2	6	2
126	21	1	7	1
127	21	2	7	1
128	21	1	5.5	1
129	21	2	5.5	2
130	20	1	6	1

## Sheet: Intercultural Contact
No.	Final Score of Intercultural Contact		FSM	FSM1	FSM2	FSM3	FICA			FICA1	FICA2	FICA3	FICA4	FICA5	FICA6
1	2.67	2.67	2.66667	5	1	2	2.83	2.83	2.83333	1	4	1	3	5	3
2	2.67	2.67	2.66667	1	5	2	2.83	2.83	2.83333	4	1	3	3	4	2
3	2.67	2.67	2.66667	4	2	2	3.33	3.33	3.33333	4	1	2	4	4	5
4	2.33	2.33	2.33333	4	1	2	2.83	2.83	2.83333	5	2	1	4	4	1
5	3.33	3.33	3.33333	4	3	3	2.5	2.5	2.5	2	1	3	5	3	1
6	2.33	2.33	2.33333	2	4	1	3	3	3	5	1	4	3	1	4
7	4	4	4	5	3	4	4.33	4.33	4.33333	4	3	5	4	5	5
8	4.33	4.33	4.33333	5	4	4	4.33	4.33	4.33333	4	4	3	5	5	5
9	3.67	3.67	3.66667	5	1	5	3.33	3.33	3.33333	4	5	3	5	2	1
10	3.67	3.67	3.66667	4	3	4	4.67	4.67	4.66667	5	4	4	5	5	5
11	1.33	1.33	1.33333	1	1	2	4	4	4	3	4	5	4	4	4
12	3.67	3.67	3.66667	5	4	2	3.67	3.67	3.66667	2	3	4	4	5	4
13	2.33	2.33	2.33333	3	1	3	3	3	3	3	5	1	4	4	1
14	2	2	2	2	3	1	3	3	3	3	5	3	3	3	1
15	3.67	3.67	3.66667	4	4	3	3.83	3.83	3.83333	2	4	4	3	5	5
16	3.67	3.67	3.66667	5	3	3	4.17	4.17	4.16667	4	3	4	5	4	5
17	4	4	4	2	5	5	3	3	3	4	5	4	1	1	3
18	3.67	3.67	3.66667	4	4	3	4.5	4.5	4.5	5	5	4	4	4	5
19	4	4	4	2	5	5	4	4	4	5	4	4	5	1	5
20	2.33	2.33	2.33333	3	1	3	2.33	2.33	2.33333	3	2	3	2	2	2
21	1.67	1.67	1.66667	2	2	1	2.33	2.33	2.33333	2	5	3	1	2	1
22	1.67	1.67	1.66667	1	3	1	2	2	2	2	2	3	1	2	2
23	2	2	2	3	2	1	2.33	2.33	2.33333	1	2	5	3	1	2
24	3.33	3.33	3.33333	1	5	4	2.83	2.83	2.83333	1	4	4	2	1	5
25	3	3	3	3	2	4	2.33	2.33	2.33333	3	4	1	2	3	1
26	3	3	3	4	4	1	3.5	3.5	3.5	5	3	5	1	4	3
27	1.33	1.33	1.33333	1	1	2	2.67	2.67	2.66667	4	1	2	2	3	4
28	1.33	1.33	1.33333	2	1	1	2.17	2.17	2.16667	4	2	3	2	1	1
29	2.67	2.67	2.66667	4	1	3	2.17	2.17	2.16667	3	1	2	1	5	1
30	2.67	2.67	2.66667	4	2	2	2.17	2.17	2.16667	2	2	5	1	1	2
31	2	2	2	4	1	1	2.5	2.5	2.5	1	2	2	4	4	2
32	3.67	3.67	3.66667	1	5	5	4.17	4.17	4.16667	5	5	5	4	4	2
33	1.67	1.67	1.66667	2	2	1	2.67	2.67	2.66667	2	3	2	4	2	3
34	3.33	3.33	3.33333	2	4	4	3.67	3.67	3.66667	5	3	3	4	5	2
35	3	3	3	2	2	5	3.17	3.17	3.16667	5	4	4	2	3	1
36	2.33	2.33	2.33333	1	1	5	2.83	2.83	2.83333	3	1	3	3	5	2
37	2	2	2	3	1	2	2.67	2.67	2.66667	1	4	3	1	2	5
38	3.67	3.67	3.66667	5	5	1	2.33	2.33	2.33333	1	3	3	1	1	5
39	3.67	3.67	3.66667	4	4	3	4.17	4.17	4.16667	4	4	4	5	4	4
40	4.33	4.33	4.33333	4	4	5	2.83	2.83	2.83333	2	3	3	3	1	5
41	3.33	3.33	3.33333	3	2	5	3	3	3	2	3	5	3	1	4
42	3.67	3.67	3.66667	5	3	3	3.67	3.67	3.66667	4	2	2	5	4	5
43	1.67	1.67	1.66667	3	1	1	2.33	2.33	2.33333	2	2	1	3	3	3
44	2.33	2.33	2.33333	1	2	4	2.83	2.83	2.83333	4	2	1	5	1	4
45	2.33	2.33	2.33333	1	3	3	4	4	4	4	4	5	2	4	5
46	3.33	3.33	3.33333	5	1	4	2.33	2.33	2.33333	3	2	4	2	2	1
47	2	2	2	1	4	1	3.5	3.5	3.5	4	3	2	5	3	4
48	3.67	3.67	3.66667	5	4	2	4.33	4.33	4.33333	5	5	4	4	3	5
49	1.67	1.67	1.66667	2	2	1	2.5	2.5	2.5	4	2	5	1	2	1
50	4.67	4.67	4.66667	5	5	4	3.67	3.67	3.66667	5	1	5	4	5	2
51	4.67	4.67	4.66667	5	4	5	3.67	3.67	3.66667	4	4	1	5	4	4
52	3	3	3	3	1	5	3.5	3.5	3.5	4	1	3	5	4	4
53	3.33	3.33	3.33333	3	4	3	2.83	2.83	2.83333	2	5	2	2	2	4
54	3.33	3.33	3.33333	4	3	3	3.67	3.67	3.66667	4	3	5	5	3	2
55	3.67	3.67	3.66667	2	4	5	3.17	3.17	3.16667	5	2	5	2	1	4
56	2.33	2.33	2.33333	2	3	2	2.33	2.33	2.33333	1	1	2	1	5	4
57	3.67	3.67	3.66667	2	5	4	3.67	3.67	3.66667	4	2	5	3	3	5
58	2.67	2.67	2.66667	2	3	3	1.83	1.83	1.83333	1	3	1	2	3	1
59	4	4	4	4	4	4	2.67	2.67	2.66667	1	2	1	4	5	3
60	2.33	2.33	2.33333	4	1	2	3.33	3.33	3.33333	4	2	3	4	4	3
61	3.33	3.33	3.33333	3	4	3	3.5	3.5	3.5	2	4	4	5	4	2
62	2.67	2.67	2.66667	4	1	3	2.67	2.67	2.66667	3	1	2	2	5	3
63	3.33	3.33	3.33333	1	5	4	3	3	3	4	5	1	3	4	1
64	3.33	3.33	3.33333	4	3	3	2.5	2.5	2.5	3	2	1	3	3	3
65	4.33	4.33	4.33333	5	4	4	3	3	3	4	2	1	5	5	1
66	4	4	4	2	5	5	2.67	2.67	2.66667	1	5	1	3	5	1
67	4.33	4.33	4.33333	4	4	5	3	3	3	4	1	3	3	2	5
68	3.67	3.67	3.66667	5	3	3	3	3	3	3	3	5	2	2	3
69	3.33	3.33	3.33333	4	4	2	2.33	2.33	2.33333	1	4	1	2	2	4
70	4	4	4	5	4	3	3	3	3	4	5	3	2	2	2
71	2.67	2.67	2.66667	5	2	1	3	3	3	2	2	4	5	1	4
72	4.33	4.33	4.33333	5	4	4	3.83	3.83	3.83333	5	3	5	5	2	3
73	3.33	3.33	3.33333	4	5	1	3.83	3.83	3.83333	4	4	4	5	3	3
74	4	4	4	5	4	3	3.33	3.33	3.33333	2	5	5	3	1	4
75	4.67	4.67	4.66667	5	4	5	3.67	3.67	3.66667	3	2	5	4	3	5
76	4	4	4	5	3	4	3.33	3.33	3.33333	2	1	5	5	4	3
77	2	2	2	1	2	3	4.17	4.17	4.16667	5	5	3	2	5	5
78	3	3	3	5	2	2	2.17	2.17	2.16667	2	2	2	4	1	2
79	3.67	3.67	3.66667	4	4	3	3.83	3.83	3.83333	4	3	4	4	5	3
80	2.67	2.67	2.66667	3	3	2	3.83	3.83	3.83333	2	5	5	4	3	4
81	3	3	3	1	3	5	3.83	3.83	3.83333	4	4	5	2	3	5
82	4	4	4	5	5	2	3.17	3.17	3.16667	4	1	3	4	5	2
83	2.33	2.33	2.33333	2	4	1	2.83	2.83	2.83333	5	5	1	2	3	1
84	2.33	2.33	2.33333	4	2	1	2.5	2.5	2.5	2	5	3	2	1	2
85	1.67	1.67	1.66667	1	3	1	3.33	3.33	3.33333	5	1	5	1	3	5
86	2	2	2	1	4	1	3.5	3.5	3.5	2	3	4	4	5	3
87	4	4	4	5	4	3	4	4	4	5	4	4	4	4	3
88	3.33	3.33	3.33333	3	5	2	1.83	1.83	1.83333	2	2	1	3	2	1
89	3	3	3	5	3	1	3	3	3	3	3	1	4	2	5
90	3.33	3.33	3.33333	3	3	4	2.83	2.83	2.83333	3	2	2	3	4	3
91	1.33	1.33	1.33333	1	1	2	2.33	2.33	2.33333	2	3	2	3	1	3
92	3.67	3.67	3.66667	4	2	5	3.17	3.17	3.16667	2	3	5	3	1	5
93	2	2	2	3	1	2	2.67	2.67	2.66667	3	5	1	2	3	2
94	3.67	3.67	3.66667	3	5	3	3.33	3.33	3.33333	3	3	1	4	5	4
95	2.33	2.33	2.33333	1	1	5	2.83	2.83	2.83333	5	2	1	5	2	2
96	2	2	2	2	3	1	2.5	2.5	2.5	2	2	2	4	2	3
97	1.67	1.67	1.66667	1	3	1	2.33	2.33	2.33333	3	1	2	2	4	2
98	2.33	2.33	2.33333	3	1	3	3.33	3.33	3.33333	4	3	2	4	4	3
99	1.67	1.67	1.66667	3	1	1	3.17	3.17	3.16667	1	3	5	2	3	5
100	3.67	3.67	3.66667	4	2	5	4	4	4	5	5	2	4	5	3
101	3.33	3.33	3.33333	3	2	5	3.67	3.67	3.66667	3	3	5	4	4	3
102	3.33	3.33	3.33333	4	1	5	3	3	3	1	5	1	3	5	3
103	3	3	3	3	4	2	2	2	2	1	1	5	1	2	2
104	3.67	3.67	3.66667	4	4	3	3.83	3.83	3.83333	3	3	4	4	5	4
105	4	4	4	3	4	5	2.67	2.67	2.66667	4	2	3	5	1	1
106	2.33	2.33	2.33333	4	1	2	2.17	2.17	2.16667	2	3	1	1	2	4
107	3.67	3.67	3.66667	4	5	2	3.83	3.83	3.83333	4	5	4	5	4	1
108	4.33	4.33	4.33333	4	5	4	4	4	4	3	5	3	4	4	5
109	2	2	2	3	1	2	4	4	4	5	3	4	5	3	4
110	2	2	2	3	2	1	1.67	1.67	1.66667	2	2	3	1	1	1
111	4.33	4.33	4.33333	5	4	4	4	4	4	4	5	3	5	4	3
112	3	3	3	2	5	2	3.33	3.33	3.33333	3	5	2	2	3	5
113	3	3	3	3	4	2	3.5	3.5	3.5	3	3	4	5	2	4
114	3	3	3	4	3	2	4	4	4	5	5	4	4	4	2
115	1.67	1.67	1.66667	2	2	1	3	3	3	4	2	1	4	2	5
116	3	3	3	3	2	4	3.67	3.67	3.66667	5	3	5	2	4	3
117	2	2	2	2	3	1	3.33	3.33	3.33333	3	5	4	4	1	3
118	4	4	4	5	2	5	2.83	2.83	2.83333	5	1	4	1	3	3
119	3.33	3.33	3.33333	3	5	2	2.17	2.17	2.16667	3	2	1	3	3	1
120	4	4	4	4	3	5	2.5	2.5	2.5	2	1	1	4	3	4
121	2.33	2.33	2.33333	1	5	1	4	4	4	5	3	2	4	5	5
122	4.33	4.33	4.33333	4	5	4	2.5	2.5	2.5	1	2	5	2	1	4
123	3.33	3.33	3.33333	4	3	3	4.17	4.17	4.16667	4	3	5	4	5	4
124	3.33	3.33	3.33333	4	4	2	2.83	2.83	2.83333	1	4	2	5	4	1
125	3.33	3.33	3.33333	1	4	5	2	2	2	3	2	1	1	4	1
126	2.67	2.67	2.66667	1	2	5	2.17	2.17	2.16667	1	3	1	1	4	3
127	4.33	4.33	4.33333	4	4	5	4	4	4	4	4	3	4	5	4
128	3.33	3.33	3.33333	4	5	1	2.17	2.17	2.16667	3	3	4	1	1	1
129	2.67	2.67	2.66667	3	4	1	3.67	3.67	3.66667	1	5	5	3	5	3
130	2	2	2	3	2	1	2.5	2.5	2.5	3	2	1	4	3	2

## Sheet: Intercultural Competence Scores
No.	KN1-Knowledge of self—(1) understanding native history	KN1(2) understanding native social norms	KN1(3) understanding the native sense of values	Final Score of KN1	KN2-Knowledge of others—(1) understanding foreign knowledge of history	KN2-(2) understanding foreign social norms	KN2-(3) understanding the foreign sense of values	KN2-(4) understanding foreign cultural taboos	KN2-(5) understanding foreigners’ speech	KN2-(6) understanding basic concepts of intercultural communication	KN2-(7) understanding successful intercultural communication strategies	Final Score of KN2	AT-Attitudes—(1) willingness to learn from those who differ from one’s self and culture	AT-(2) willingness to respect foreigners’ lifestyles and customs	AT-(3) willingness to learn foreign languages and cultures well	Final Score of AT	SK1-Intercultural communicative skills—(1) the skill of consulting with foreigners when misunderstandings occur	SK1-(2) the skill of communicating with foreigners using body language or other nonverbal communication when it is difficult to communicate using language	SK1-(3) the skill of successfully communicating with foreigners	SK1-(4) the skill of treating foreigners politely	SK1-(5) the skill of avoiding offending foreigners with inappropriate words and behavior	SK1-(6) the skill of avoiding prejudice against foreigners	SK1-(7) the skill of avoiding violating foreigners’ privacy	SK1-(8) the skill of having intercultural sensitivity	SK1-(9) the skill of understanding different perspectives when encountering different cultural affairs	Final Score of SK1	SK2-Intercultural cognitive skills—(1) the skill of acquiring knowledge of other cultures from foreigners	SK2-(2) the skill of learning intercultural communication strategies	SK2-(3) the skill of learning how to manage cultural conflicts	Final Score of SK2	AW-Awareness—(1) realizing cultural differences and similarities when communicating with foreigners	AW-(2) realizing the differences in cultural identity when communicating with foreigners	AW-(3) judging cultural situations from both one’s own and the other’s cultural perspective	Final Score of AW	Final score of intercultural competence	Final score of intercultural competence
1	3	3	3	3	3	3	3	4	3	4	3	3.2	4	4	4	4	3	3	3	5	4	4	4	4	4	3.71	4	4	4	4	4	4	4	4	3.6375	3.6375
2	3	3	3	3	3	3	3	3	3	3	3	3	4	4	4	4	3	3	1	4	4	4	4	4	4	3.28	3	3	1	2.18	5	5	3	4.2	3.3908	3.3908
3	4	4	4	4	4	4	4	4	4	4	4	4	4	4	4	4	4	4	4	4	4	4	4	4	4	4	4	4	4	4	4	4	4	4	4	4
4	4	4	4	4	3	3	3	4	3	4	3	3.2	3	4	3	3.17	3	4	3	4	4	3	4	3	4	3.58	3	4	3	3.25	4	3	4	3.8	3.4223	3.4223
5	3	3	3	3	2	3	2	4	3	3	3	2.76	4	5	5	4.5	3	3	3	3	3	3	3	3	3	3	4	3	1	2.52	5	5	5	5	3.4842	3.4842
6	3	4	4	3.67	3	2	3	4	3	4	3	3.02	4	4	4	4	3	3	3	4	4	4	3	4	3	3.4	3	3	3	3	4	4	3	3.6	3.4195	3.4195
7	5	5	5	5	4	3	3	4	3	4	4	3.5	5	5	5	5	4	4	5	5	5	5	5	5	5	4.73	5	5	5	5	5	5	5	5	4.4825	4.4825
8	5	5	5	5	5	5	5	5	5	5	5	5	5	5	5	5	5	5	5	5	5	5	5	5	5	5	5	5	5	5	5	5	5	5	5	5
9	4	4	4	4	3	3	3	3	3	4	4	3.18	4	4	4	4	4	4	4	4	4	4	5	3	3	3.91	3	3	3	3	4	4	3	3.6	3.6115	3.6115
10	4	4	4	4	4	4	4	4	4	4	4	4	5	5	5	5	3	4	3	5	4	3	4	4	4	3.8	4	4	3	3.59	5	5	4	4.6	4.2054	4.2054
11	4	4	4	4	3	2	3	2	2	3	3	2.56	5	5	5	5	3	3	3	3	3	3	3	3	3	3	3	4	3	3.25	4	4	4	4	3.463	3.463
12	3	4	4	3.67	3	3	3	2	3	4	4	3.04	5	5	5	5	4	4	4	5	4	4	4	5	5	4.31	4	5	5	4.66	5	5	5	5	4.1526	4.1526
13	4	4	4	4	3	4	3	4	3	3	3	3.32	5	5	5	5	3	3	4	3	3	4	3	3	4	3.33	3	4	3	3.25	4	4	4	4	3.7735	3.7735
14	4	4	4	4	3	3	3	3	3	3	3	3	4	4	4	4	3	3	3	3	3	3	3	3	3	3	3	3	3	3	3	3	3	3	3.24	3.24
15	4	4	4	4	4	4	4	4	3	4	4	3.88	5	5	5	5	4	4	4	4	4	3	4	4	4	3.91	3	4	3	3.25	5	4	4	4.4	4.1465	4.1465
16	4	4	4	4	4	4	4	4	4	4	4	4	5	5	5	5	4	4	5	4	4	4	4	4	4	4.15	4	5	4	4.25	4	4	4	4	4.2425	4.2425
17	3	3	4	3.4	1	1	1	1	2	2	2	1.3	4	5	4	4.17	2	2	3	3	3	3	3	2	3	2.64	2	3	2	2.25	4	4	2	3.2	2.6273	2.6273
18	5	5	5	5	4	4	4	4	3	5	4	3.94	5	5	5	5	5	4	4	5	5	5	5	5	4	4.58	5	4	4	4.34	5	5	5	5	4.5374	4.5374
19	3	2	3	2.73	2	2	2	2	2	2	2	2	4	4	4	4	3	3	3	3	3	3	3	3	3	3	3	3	3	3	4	4	4	4	3.0265	3.0265
20	3	3	3	3	3	3	3	3	3	3	3	3	3	3	3	3	3	3	3	3	3	3	3	3	3	3	3	3	3	3	3	3	3	3	3	3
21	3	3	3	3	2	2	2	2	2	3	3	2.18	2	3	2	2.17	2	3	3	3	3	2	3	3	3	2.82	3	3	2	2.59	3	2	3	2.8	2.4967	2.4967
22	3	3	3	3	3	3	3	3	3	3	3	3	3	3	3	3	3	3	3	3	3	3	3	3	3	3	3	3	3	3	3	3	3	3	3	3
23	3	2	3	2.73	3	3	2	3	3	2	3	2.74	3	2	3	2.83	3	2	3	2	3	2	3	4	2	2.6	3	3	2	2.59	3	3	2	2.6	2.6916	2.6916
24	5	5	5	5	3	3	3	3	3	3	3	3	4	4	4	4	4	4	4	4	4	4	4	4	4	4	4	4	4	4	4	4	4	4	3.75	3.75
25	4	4	4	4	3	3	3	3	3	3	2	2.88	4	4	4	4	3	3	3	3	3	3	3	3	3	3	3	3	3	3	3	3	3	3	3.204	3.204
26	4	4	4	4	3	3	3	3	3	3	3	3	4	4	4	4	4	4	4	4	4	4	4	4	4	4	4	4	4	4	4	4	4	4	3.7	3.7
27	3	3	3	3	3	2	4	3	2	3	3	2.9	3	4	3	3.17	3	2	3	4	2	3	3	3	3	2.86	3	3	3	3	3	3	2	2.6	2.9073	2.9073
28	4	2	3	3.06	3	2	2	3	3	3	2	2.5	3	2	3	2.83	3	2	2	3	3	2	2	3	2	2.4	2	4	3	2.91	3	3	3	3	2.6653	2.6653
29	4	4	3	3.6	4	4	4	4	3	4	4	3.88	2	3	2	2.17	3	4	4	3	3	3	4	4	3	3.51	3	3	4	3.41	4	4	4	4	3.4384	3.4384
30	4	3	4	3.73	4	4	4	4	4	3	4	3.94	4	4	4	4	4	4	3	4	4	3	3	3	3	3.49	5	3	3	3.68	3	3	3	3	3.6718	3.6718
31	4	4	4	4	3	3	3	3	2	2	2	2.7	5	5	5	5	4	3	3	5	4	4	4	4	4	3.8	4	4	4	4	4	4	4	4	3.75	3.75
32	3	3	4	3.4	3	3	3	4	3	4	3	3.2	3	5	3	3.34	4	4	4	4	3	3	3	3	3	3.55	4	4	4	4	4	4	3	3.6	3.4321	3.4321
33	4	3	3	3.33	3	4	4	4	4	4	4	3.82	4	4	4	4	4	4	4	4	3	4	4	4	4	3.91	3	4	5	4.07	4	4	4	4	3.8942	3.8942
34	4	4	4	4	4	4	4	4	4	4	4	4	4	4	4	4	4	4	4	4	4	4	4	4	4	4	4	4	4	4	4	4	4	4	4	4
35	4	4	4	4	2	3	2	3	3	4	4	2.8	5	5	3	4.34	4	4	4	3	3	3	3	3	3	3.42	3	3	3	3	4	4	4	4	3.4996	3.4996
36	4	5	5	4.67	1	2	3	2	3	3	4	2.44	3	3	3	3	3	2	3	4	3	3	3	3	3	2.95	4	3	4	3.75	4	4	4	4	3.098	3.098
37	4	4	4	4	2	2	4	4	4	4	3	3.16	3	4	3	3.17	3	4	3	4	4	4	4	4	4	3.76	3	3	3	3	4	3	4	3.8	3.4403	3.4403
38	4	4	4	4	3	3	3	3	2	4	4	3.06	5	5	5	5	4	3	3	4	4	4	3	4	4	3.58	4	4	3	3.59	4	4	4	4	3.7784	3.7784
39	3	4	4	3.67	2	1	2	2	2	3	3	2	5	5	5	5	3	3	4	4	4	3	3	3	4	3.46	4	2	3	3.09	4	3	4	3.8	3.3539	3.3539
40	3	3	2	2.6	3	3	3	3	3	3	3	3	5	5	5	5	3	4	3	4	3	3	5	3	4	3.58	4	4	3	3.59	4	4	4	4	3.6904	3.6904
41	3	3	3	3	3	3	3	3	3	4	3	3.06	3	3	3	3	3	4	3	3	3	4	3	3	3	3.27	3	4	3	3.25	3	4	3	3.2	3.1305	3.1305
42	4	4	5	4.4	3	3	3	4	3	5	4	3.38	5	5	5	5	4	4	4	4	4	5	5	4	5	4.27	5	5	5	5	5	5	5	5	4.3015	4.3015
43	3	3	3	3	2	3	2	3	2	3	2	2.38	3	3	2	2.67	2	3	2	3	3	2	3	2	3	2.58	3	2	3	2.75	2	3	2	2.2	2.5113	2.5113
44	3	4	4	3.67	3	3	3	3	3	4	4	3.18	4	4	4	4	4	3	4	4	4	4	4	4	4	3.82	4	4	4	4	4	4	4	4	3.6925	3.6925
45	4	4	4	4	2	3	2	4	3	3	3	2.76	5	5	5	5	3	3	2	4	3	5	4	4	3	3.34	3	4	3	3.25	3	3	3	3	3.458	3.458
46	3	3	3	3	2	2	2	2	2	2	2	2	3	3	3	3	2	2	2	2	2	2	2	2	2	2	2	2	2	2	2	2	2	2	2.24	2.24
47	4	3	4	3.73	3	3	4	4	4	3	3	3.46	5	5	5	5	3	4	3	4	4	4	3	4	3	3.58	3	4	3	3.25	4	4	3	3.6	3.8045	3.8045
48	4	4	5	4.4	3	3	4	3	3	4	4	3.38	4	5	5	4.5	4	3	3	4	4	4	4	4	4	3.67	5	5	4	4.59	5	5	5	5	4.0319	4.0319
49	4	4	4	4	4	4	4	4	4	4	4	4	4	4	4	4	4	4	4	4	4	4	4	4	4	4	4	4	4	4	4	4	4	4	4	4
50	4	5	5	4.67	5	4	5	5	5	5	5	4.82	5	5	4	4.67	5	5	5	5	5	5	4	4	5	4.82	4	4	5	4.41	5	5	5	5	4.7864	4.7864
51	5	5	5	5	5	5	5	5	5	5	5	5	5	5	5	5	5	5	5	5	4	4	4	4	4	4.55	4	4	4	4	4	4	4	4	4.6775	4.6775
52	3	3	3	3	2	2	3	2	3	3	2	2.38	4	4	4	4	4	4	4	5	5	5	4	5	5	4.49	5	4	4	4.34	3	4	3	3.2	3.4869	3.4869
53	3	2	4	3.13	3	3	3	3	3	3	3	3	4	5	4	4.17	4	4	4	4	4	5	5	4	4	4.18	5	5	5	5	5	5	5	5	3.9438	3.9438
54	4	4	4	4	4	4	4	4	4	4	4	4	5	5	5	5	4	4	4	4	4	4	4	4	4	4	4	4	4	4	4	4	4	4	4.19	4.19
55	4	4	4	4	3	3	3	3	4	4	4	3.3	4	4	4	4	4	4	4	4	5	5	5	5	5	4.45	4	4	4	4	4	4	4	4	3.9025	3.9025
56	3	4	3	3.27	2	4	3	3	3	4	4	3.18	4	5	4	4.17	3	4	3	5	4	5	5	4	4	4.07	4	4	3	3.59	4	3	3	3.4	3.6527	3.6527
57	4	4	4	4	3	3	3	2	2	3	2	2.62	4	4	4	4	3	3	3	3	3	4	4	3	4	3.27	4	4	3	3.59	3	3	4	3.4	3.2889	3.2889
58	3	3	3	3	3	3	3	3	3	3	3	3	3	3	3	3	3	3	3	3	3	3	3	3	3	3	3	3	3	3	3	3	3	3	3	3
59	4	3	3	3.33	3	3	4	3	4	3	4	3.44	4	5	4	4.17	2	3	3	3	4	4	4	3	3	3.18	4	4	4	4	4	4	3	3.6	3.5658	3.5658
60	3	3	3	3	3	3	3	3	3	3	3	3	4	5	5	4.5	4	3	4	3	3	3	3	3	3	3.24	3	3	3	3	3	3	3	3	3.345	3.345
61	4	5	5	4.67	3	3	3	3	4	4	3	3.18	4	5	5	4.5	4	4	3	4	4	3	4	4	4	3.76	4	3	4	3.75	4	3	4	3.8	3.7775	3.7775
62	3	2	2	2.33	3	3	2	3	3	4	4	2.98	5	5	5	5	4	3	2	3	4	4	5	5	4	3.57	2	3	2	2.25	3	2	3	2.8	3.408	3.408
63	5	5	5	5	5	5	5	5	5	5	5	5	5	5	5	5	5	5	5	5	5	5	5	5	5	5	5	5	5	5	5	5	5	5	5	5
64	3	3	3	3	2	2	2	2	3	3	3	2.3	4	4	4	4	3	3	2	4	4	4	4	4	3	3.34	4	4	3	3.59	4	4	4	4	3.2504	3.2504
65	3	4	4	3.67	4	3	4	4	3	4	3	3.58	4	4	5	4.33	4	3	3	4	3	3	4	4	4	3.49	3	3	4	3.41	3	4	4	3.6	3.6973	3.6973
66	4	4	4	4	2	3	3	4	2	3	4	2.96	3	4	3	3.17	3	4	3	5	5	5	5	4	4	4.16	5	3	2	3.27	5	5	4	4.6	3.6165	3.6165
67	4	4	4	4	4	4	4	4	4	4	4	4	4	4	4	4	4	4	4	4	4	4	4	4	4	4	4	4	4	4	4	4	4	4	4	4
68	3	3	3	3	3	3	3	4	3	3	3	3.14	3	3	3	3	3	3	3	3	3	3	3	3	3	3	3	3	3	3	3	3	3	3	3.042	3.042
69	3	3	4	3.4	3	3	3	4	4	4	3	3.32	4	5	5	4.5	4	4	4	3	4	3	4	4	3	3.69	4	4	4	4	4	4	5	4.4	3.8435	3.8435
70	4	4	4	4	4	4	4	4	3	3	4	3.82	4	4	4	4	3	3	3	4	4	3	4	3	4	3.4	4	4	3	3.59	4	3	4	3.8	3.7414	3.7414
71	4	4	5	4.4	3	3	3	3	3	4	4	3.18	4	4	4	4	3	3	3	4	3	3	3	3	3	3.13	4	4	3	3.59	4	4	3	3.6	3.4719	3.4719
72	4	4	4	4	3	3	3	3	3	4	4	3.18	4	4	4	4	4	4	4	4	4	4	4	4	4	4	4	4	4	4	4	4	4	4	3.754	3.754
73	3	3	4	3.4	2	2	2	3	3	4	3	2.5	5	5	5	5	3	3	2	3	4	5	4	4	3	3.3	4	4	4	4	5	5	5	5	3.685	3.685
74	3	4	3	3.27	3	3	4	3	3	3	4	3.32	3	4	3	3.17	3	4	4	4	3	4	4	3	3	3.64	3	4	3	3.25	3	4	3	3.2	3.3468	3.3468
75	4	5	5	4.67	3	3	3	2	3	3	3	2.86	5	5	5	5	4	4	4	4	4	4	4	4	4	4	4	4	4	4	4	4	4	4	3.8815	3.8815
76	4	5	5	4.67	4	4	4	5	5	5	5	4.44	5	5	5	5	4	5	5	5	5	5	5	5	5	4.91	4	4	5	4.41	5	5	5	5	4.7576	4.7576
77	4	4	4	4	3	3	4	3	4	3	4	3.44	4	4	4	4	4	4	3	4	3	4	3	4	3	3.58	4	4	3	3.59	3	3	3	3	3.5524	3.5524
78	4	5	5	4.67	3	2	4	3	3	4	3	3.08	5	5	5	5	4	4	3	3	4	5	3	4	5	3.81	4	4	3	3.59	4	4	5	4.4	3.9354	3.9354
79	4	4	4	4	4	4	4	4	4	4	4	4	4	4	4	4	4	4	4	4	4	4	4	4	4	4	4	4	4	4	4	4	4	4	4	4
80	3	4	4	3.67	3	3	2	3	3	3	3	2.8	4	3	3	3.5	3	3	3	4	3	3	3	3	3	3.13	3	2	3	2.75	3	3	2	2.6	3.026	3.026
81	4	4	4	4	3	3	3	3	3	3	3	3	4	4	4	4	3	3	3	3	3	3	3	3	3	3	4	4	4	4	4	4	4	4	3.45	3.45
82	4	4	5	4.4	3	2	4	4	3	5	5	3.52	5	5	5	5	3	4	4	5	5	5	5	3	4	4.22	5	4	4	4.34	4	5	4	4.2	4.1714	4.1714
83	3	4	3	3.27	4	4	3	3	4	3	4	3.6	4	4	3	3.67	4	3	3	3	3	4	4	3	4	3.36	3	3	3	3	4	3	3	3.4	3.4708	3.4708
84	4	3	4	3.73	4	3	3	4	5	4	3	3.62	4	3	4	3.83	4	3	4	3	4	3	4	3	4	3.51	4	3	4	3.75	4	3	4	3.8	3.6727	3.6727
85	3	3	3	3	3	3	3	3	3	3	3	3	5	5	5	5	4	4	4	4	4	4	4	4	4	4	4	4	4	4	4	4	4	4	3.84	3.84
86	4	4	4	4	3	3	3	3	3	3	3	3	4	4	4	4	4	4	4	4	4	4	3	3	3	3.73	4	4	4	4	3	3	4	3.4	3.5425	3.5425
87	5	5	4	4.6	5	4	5	4	5	4	5	4.62	5	4	5	4.83	5	5	4	5	5	5	5	5	5	4.85	5	5	5	5	5	5	5	5	4.7962	4.7962
88	3	3	3	3	3	3	3	3	3	3	2	2.88	4	4	4	4	2	2	2	4	3	3	4	2	2	2.62	3	3	3	3	3	3	3	3	3.059	3.059
89	4	4	4	4	3	3	3	3	3	3	3	3	4	4	4	4	4	4	4	4	4	4	4	4	4	4	4	4	4	4	4	4	4	4	3.7	3.7
90	3	3	3	3	3	3	3	3	4	4	4	3.3	5	4	5	4.83	4	4	3	3	4	4	5	3	3	3.63	3	3	3	3	4	4	4	4	3.7452	3.7452
91	3	3	3	3	3	3	3	3	3	3	3	3	3	3	3	3	3	3	3	3	3	3	3	3	3	3	3	3	3	3	3	3	3	3	3	3
92	3	3	4	3.4	3	3	3	3	3	4	4	3.18	5	5	5	5	3	4	2	5	4	5	5	3	3	3.74	3	4	3	3.25	4	3	4	3.8	3.774	3.774
93	3	3	3	3	3	3	3	3	3	3	3	3	3	3	3	3	3	3	3	3	3	3	3	3	3	3	3	3	3	3	3	3	3	3	3	3
94	4	4	4	4	2	3	3	3	2	3	3	2.7	4	4	3	3.67	3	3	3	3	3	3	4	3	3	3.09	3	3	3	3	3	3	3	3	3.1098	3.1098
95	3	3	3	3	3	3	3	3	2	3	3	2.88	4	4	4	4	4	4	3	4	4	3	4	4	4	3.76	3	4	4	3.66	4	4	3	3.6	3.4736	3.4736
96	3	3	3	3	3	3	3	3	3	3	3	3	3	3	3	3	3	3	3	3	3	3	3	3	3	3	3	3	3	3	3	3	3	3	3	3
97	5	5	5	5	3	4	3	3	4	4	4	3.48	5	5	5	5	4	4	3	4	4	3	4	3	3	3.58	3	3	3	3	4	5	4	4.2	3.949	3.949
98	3	3	3	3	3	3	3	3	3	3	3	3	5	5	5	5	5	4	4	4	4	4	4	4	4	4.09	5	5	5	5	4	4	4	4	3.9225	3.9225
99	3	3	3	3	3	3	3	3	3	3	3	3	4	3	4	3.83	4	4	3	4	4	3	4	3	4	3.67	4	3	3	3.34	4	3	4	3.8	3.4656	3.4656
100	4	4	4	4	3	2	3	3	4	4	3	3	4	4	4	4	3	3	3	4	4	4	4	3	3	3.4	4	3	3	3.34	4	4	3	3.6	3.4504	3.4504
101	3	3	3	3	4	4	4	4	4	4	4	4	5	5	5	5	4	3	3	3	4	4	4	4	4	3.54	4	4	3	3.59	4	3	4	3.8	3.9704	3.9704
102	3	3	3	3	2	2	2	2	2	2	3	2.12	3	4	4	3.5	4	4	4	4	4	4	4	4	4	4	3	3	3	3	3	3	3	3	3.081	3.081
103	4	4	4	4	4	3	4	3	4	4	4	3.68	5	5	5	5	3	3	3	3	4	4	4	4	4	3.45	4	4	4	4	4	4	4	4	3.9565	3.9565
104	4	4	4	4	5	5	5	5	4	4	4	4.7	4	4	4	4	3	4	4	4	4	4	4	4	4	3.91	4	4	4	4	4	4	4	4	4.1875	4.1875
105	3	4	3	3.27	3	4	4	4	4	4	3	3.7	4	4	4	4	3	4	4	3	4	3	3	3	4	3.51	3	4	3	3.25	3	4	4	3.6	3.646	3.646
106	4	4	4	4	4	3	3	3	4	3	3	3.3	4	5	3	3.84	3	2	4	5	5	5	4	4	4	3.86	4	4	3	3.59	4	4	3	3.6	3.64	3.64
107	4	4	4	4	3	4	4	4	3	4	4	3.7	5	5	5	5	5	5	5	5	4	5	5	4	4	4.73	5	4	4	4.34	4	4	4	4	4.3029	4.3029
108	4	3	4	3.73	2	3	4	2	4	4	3	3.06	5	5	3	4.34	3	2	4	3	5	4	5	5	5	3.78	4	3	3	3.34	5	5	5	5	3.8245	3.8245
109	4	4	4	4	4	4	4	4	3	4	4	3.88	5	5	5	5	4	4	3	4	4	4	4	4	4	3.85	5	5	5	5	5	5	5	5	4.3265	4.3265
110	3	3	3	3	3	3	3	3	3	3	3	3	3	3	3	3	3	3	3	3	3	3	3	3	3	3	3	3	3	3	3	3	3	3	3	3
111	4	4	4	4	4	4	4	4	4	4	4	4	4	4	4	4	4	4	4	5	5	4	4	4	4	4.22	4	4	4	4	5	5	5	5	4.205	4.205
112	3	3	3	3	3	3	3	3	3	3	3	3	3	3	3	3	3	3	3	3	3	3	3	3	3	3	3	3	3	3	3	3	3	3	3	3
113	4	4	4	4	3	3	3	3	3	3	3	3	4	4	4	4	3	3	3	3	3	5	3	3	3	3.18	4	3	4	3.75	4	3	4	3.8	3.45	3.45
114	5	5	5	5	2	3	3	3	2	3	3	2.7	4	5	4	4.17	4	4	4	3	3	3	4	3	4	3.6	4	4	3	3.59	4	4	4	4	3.5677	3.5677
115	3	4	4	3.67	3	4	4	4	4	4	4	3.82	4	4	4	4	4	3	4	4	3	3	4	4	4	3.64	4	4	3	3.59	4	4	4	4	3.8149	3.8149
116	3	4	4	3.67	3	3	3	3	3	3	3	3	4	5	4	4.17	3	2	3	4	4	4	4	3	4	3.31	3	3	3	3	4	3	4	3.8	3.4533	3.4533
117	5	5	5	5	4	3	4	3	4	4	4	3.68	4	5	2	3.51	3	2	4	4	4	4	4	4	4	3.55	4	4	4	4	4	4	3	3.6	3.6884	3.6884
118	4	4	4	4	3	2	3	3	2	4	3	2.76	5	5	5	5	3	3	2	3	2	4	4	3	3	2.94	4	3	3	3.34	4	3	4	3.8	3.4834	3.4834
119	3	4	4	3.67	2	2	2	2	2	3	2	2.06	2	2	2	2	3	2	2	2	2	2	2	2	2	2.09	2	2	2	2	3	3	3	3	2.274	2.274
120	4	4	4	4	3	3	3	3	3	4	4	3.18	4	5	4	4.17	3	4	4	4	4	4	4	4	4	3.91	4	4	4	4	4	4	4	4	3.7638	3.7638
121	4	5	5	4.67	4	3	4	3	4	4	4	3.68	5	5	5	5	4	4	3	5	3	4	3	3	3	3.62	3	3	3	3	4	4	4	4	3.9725	3.9725
122	3	3	4	3.4	3	4	3	4	4	4	4	3.62	2	4	2	2.34	4	3	3	4	4	4	3	3	3	3.4	4	3	3	3.34	4	4	4	4	3.351	3.351
123	5	5	5	5	3	4	4	3	3	4	4	3.56	4	4	4	4	4	4	4	3	4	4	4	4	4	3.87	4	4	4	4	5	5	5	5	4.0355	4.0355
124	3	3	3	3	3	3	3	3	3	3	3	3	3	4	3	3.17	4	3	3	3	3	4	3	3	3	3.18	3	3	3	3	3	3	3	3	3.0773	3.0773
125	3	3	3	3	3	3	3	3	3	3	3	3	4	4	5	4.33	4	2	5	4	3	3	3	3	3	3.34	4	3	3	3.34	3	3	3	3	3.3581	3.3581
126	4	4	3	3.6	4	4	4	4	4	4	4	4	4	4	4	4	4	4	4	4	3	4	4	3	4	3.82	4	3	4	3.75	4	4	4	4	3.92	3.92
127	3	4	4	3.67	3	4	4	4	5	5	4	4	4	5	5	4.5	3	3	4	5	5	5	5	5	5	4.31	5	5	5	5	5	5	5	5	4.366	4.366
128	4	3	4	3.73	3	3	3	3	3	3	3	3	4	4	4	4	3	3	3	4	3	3	3	3	3	3.13	3	3	3	3	4	4	3	3.6	3.349	3.349
129	3	2	3	2.73	3	4	2	4	3	2	3	3.06	4	3	3	3.5	4	2	3	3	3	4	2	4	2	2.91	4	3	4	3.75	3	2	3	2.8	3.092	3.092
130	3	2	3	2.73	3	4	3	3	4	3	2	3.18	3	2	4	3.16	3	2	4	2	3	3	3	3	2	2.75	4	3	2	2.93	2	3	4	3	3.0042	3.0042
